# Supplementary material for: Direct Micromachining of Microfluidic Channels on Biodegradable Materials Using Laser Ablation
Source: Polymers (Basel). 2017 Jun 23;9(7):242. doi: 10.3390/polym9070242 (PMC6432037; doi:10.3390/polym9070242)
Supplement: Supplementary file 1 [file polymers-09-00242-s001.zip]

Archive with 1 entries (1 files):
- ESM_1.mp4
